# Supplementary material for: The Association Between Dietary Vitamin C and Sleep Disorders: A Cohort Study Based on UK Biobank
Source: Nutrients. 2024 Oct 28;16(21):3661. doi: 10.3390/nu16213661 (PMC11547431; doi:10.3390/nu16213661)
Supplement: Supplementary file 1 [file nutrients-16-03661-s001.zip]

Archive with 1 entries (1 files):
- nutrients-3222410-supplementary.pdf
